# Supplementary material for: Antiviral effects of Atractyloside A on the influenza B virus (Victoria strain) infection
Source: Front Microbiol. 2023 Jan 10;13:1067725. doi: 10.3389/fmicb.2022.1067725 (PMC9871751; doi:10.3389/fmicb.2022.1067725)
Supplement: Supplementary file 1 [file Data_Sheet_1.ZIP]

Archive with 35 entries (25 files):
- Original data/
- Original data/Flow cytometric analysis/
- Original data/Flow cytometric analysis/FIG.5C/
- Original data/Flow cytometric analysis/FIG.5C/E09 IBV+AA(F480+cd11c+cd206).fcs
- Original data/Flow cytometric analysis/FIG.5C/E10 IBV+AA(F480+cd11c+cd206).fcs
- Original data/Flow cytometric analysis/FIG.5C/E11 IBV+AA(F480+cd11c+cd206).fcs
- Original data/Flow cytometric analysis/FIG.5C/F09 IBV(F480+cd11c+cd206).fcs
- Original data/Flow cytometric analysis/FIG.5C/F10 IBV(F480+cd11c+cd206).fcs
- Original data/Flow cytometric analysis/FIG.5C/F11 IBV(F480+cd11c+cd206).fcs
- Original data/Flow cytometric analysis/FIG.5C/G09 PBS(F480+cd11c+cd206).fcs
- Original data/Flow cytometric analysis/FIG.5C/G10 PBS(F480+cd11c+cd206).fcs
- Original data/Flow cytometric analysis/FIG.5C/G11 PBS(F480+cd11c+cd206).fcs
- Original data/HE/
- Original data/HE/FIG.4F/
- Original data/HE/FIG.4F/CONTROL.jpg
- Original data/HE/FIG.4F/IBV+AA10.jpg
- Original data/HE/FIG.4F/IBV+AA30.jpg
- Original data/HE/FIG.4F/IBV.jpg
- Original data/Immunohistochemistry/
- Original data/Immunohistochemistry/FIG.4G/
- Original data/Immunohistochemistry/FIG.4G/IBV+AA10.JPG
- Original data/Immunohistochemistry/FIG.4G/IBV+AA30.JPG
- Original data/Immunohistochemistry/FIG.4G/IBV.JPG
- Original data/Immunohistochemistry/FIG.4G/control.JPG
- Original data/westernblot/
- Original data/westernblot/FIG.3B/
- Original data/westernblot/FIG.3B/GAPDH.JPG
- Original data/westernblot/FIG.3B/IRF3.JPG
- Original data/westernblot/FIG.3B/MAVS.JPG
- Original data/westernblot/FIG.3B/P-IRF3.JPG
- Original data/westernblot/FIG.3B/P-TBK1.JPG
- Original data/westernblot/FIG.3B/RIG-I.JPG
- Original data/westernblot/FIG3.A/
- Original data/westernblot/FIG3.A/GAPDH.JPG
- Original data/westernblot/FIG3.A/IBV-NP.JPG
